# Supplementary material for: Genomic characterization of Salmonella isolates from food and diarrheal patients in Ruian, China
Source: Front Microbiol. 2026 Apr 29;17:1840296. doi: 10.3389/fmicb.2026.1840296 (PMC13168153; doi:10.3389/fmicb.2026.1840296)
Supplement: Supplementary file 1 [file Table_1.XLSX]

## Sheet: Sheet1
Strain ID	NUM_FOUND	ST	Serovar	AAC(2')-Ia	AAC(3)-IIa	AAC(3)-IV	AAC(6')-IIa	AAC(6')-Iaa	AAC(6')-Iy	ANT(2'')-Ia	APH(3'')-Ib	APH(3')-IIa	APH(3')-Ia	APH(4)-Ia	APH(6)-Id	CMY-59	CRP	CTX-M-130	CTX-M-14	CTX-M-55	CTX-M-65	DHA-1	Escherichia_coli_acrA	FosA3	FosA7	H-NS	Mrx	OXA-1	QnrB17	QnrB4	QnrD2	QnrS1	TEM-1	TEM-141	TEM-150	TEM-30	VEB-1	aadA	aadA16	aadA17	aadA2	aadA22	aadA5	aadA7	aadA8	acrB	acrD	arr-2	arr-3
1	30	11	Enteritidis	.	.	.	.	.	100	.	100	.	.	.	100	.	100	.	.	.	.	.	100	.	.	100	.	.	.	.	.	.	100	.	.	.	.	.	.	.	.	.	.	.	.	99.4	99.97	.	.
2	21	1	Typhi	.	.	.	.	.	100	.	.	.	.	.	.	.	100	.	.	.	.	.	100	.	.	100	.	.	.	.	.	.	.	.	.	.	.	.	.	.	.	.	.	.	.	99.4	99.97	.	.
3	36	155	London	.	100	.	.	100	.	.	100	.	.	.	100	.	100	.	.	.	.	.	100	.	.	100	100	.	.	.	.	.	100	.	.	.	.	.	100	.	.	.	.	.	.	99.4	99.97	.	100
4	30	11	Enteritidis	.	.	.	.	.	100	.	100	.	.	.	100	.	100	.	.	.	.	.	100	.	.	100	.	.	.	.	.	.	100	.	.	.	.	.	.	.	.	.	.	.	.	99.4	99.97	.	.
5	30	11	Enteritidis	.	.	.	.	.	100	.	100	.	.	.	100	.	100	.	.	.	.	.	100	.	.	100	.	.	.	.	.	.	100	.	.	.	.	.	.	.	.	.	.	.	.	99.4	99.97	.	.
6	24	-	I 1,4,[5],12:i:-	.	.	.	.	100	.	.	.	.	.	.	.	.	.	.	.	.	.	.	100	.	.	100	.	.	.	.	.	.	.	.	.	.	.	.	.	.	.	.	.	.	.	99.4	99.97	.	.
7	35	19	Typhimurium	.	.	.	.	100	.	.	.	.	.	.	.	.	100	.	.	.	.	.	100	.	.	100	.	.	.	.	.	.	.	.	.	.	.	100	.	.	100	.	.	.	.	99.4	99.97	.	.
8	43	34	I 1,4,[5],12:i:-	.	100	.	.	100	.	.	.	.	100	.	100	.	100	.	.	100	.	.	100	.	.	100	100	.	.	.	.	100	100	.	.	.	.	.	.	.	.	100	.	.	.	99.4	99.97	100	.
9	27	34	I 1,4,[5],12:i:-	.	.	.	.	100	.	.	.	.	.	.	.	.	100	.	.	.	.	.	100	.	.	100	.	.	.	.	.	.	.	.	.	.	.	.	.	.	.	.	.	.	.	99.4	99.97	.	.
10	26	49	Saintpaul	.	.	.	.	100	.	.	.	.	.	.	.	.	100	.	.	.	.	.	100	.	.	100	.	.	.	.	.	.	.	.	.	.	.	.	.	.	.	.	.	.	.	99.4	99.97	.	.
11	31	155	London	.	.	.	.	100	.	.	.	.	.	.	.	.	100	.	.	.	.	.	100	.	.	100	100	.	.	.	.	.	.	.	.	.	.	.	100	.	.	.	.	.	.	99.4	99.97	.	100
12	43	34	I 1,4,[5],12:i:-	.	100	.	.	100	.	.	.	.	100	.	100	.	100	.	.	100	.	.	100	.	.	100	100	.	.	.	.	100	100	.	.	.	.	.	.	.	.	100	.	.	.	99.4	99.97	100	.
13	32	155	London	.	.	.	.	100	.	.	.	.	.	.	.	.	100	.	.	100	.	.	100	.	.	100	100	.	.	.	.	.	.	.	.	.	.	.	100	.	.	.	.	.	.	99.4	99.97	.	100
14	29	34	I 1,4,[5],12:i:-	.	.	.	.	100	.	.	96.52	.	.	.	83.39	.	100	.	.	.	.	.	100	.	.	100	.	.	.	.	.	.	100	.	.	.	.	.	.	.	.	.	.	.	.	99.4	99.97	.	.
15	29	155	London	.	.	.	.	100	.	.	.	.	.	.	.	.	100	.	.	.	.	.	100	.	.	100	.	.	.	.	.	.	.	.	.	.	.	.	.	.	.	.	.	.	.	99.4	99.97	.	.
16	29	155	London	.	.	.	.	100	.	.	.	.	.	.	.	.	100	.	.	.	.	.	100	.	.	100	.	.	.	.	.	.	.	.	.	.	.	.	.	.	.	.	.	.	.	99.4	99.97	.	.
17	40	34	I 1,4,[5],12:i:-	.	.	100	.	100	.	.	100	.	.	100	100	.	100	.	.	.	.	.	100	.	.	100	.	100	.	.	.	.	.	.	.	.	.	100	.	.	100	.	.	.	.	99.4	99.97	.	100
18	37	19	Typhimurium	.	.	.	.	100	.	.	.	.	.	.	.	.	100	.	.	.	.	.	100	.	.	100	.	.	.	.	.	100	100	.	.	.	.	100	.	.	100	.	.	.	.	99.4	99.97	.	.
19	30	11	Enteritidis	.	.	.	.	.	100	.	100	.	.	.	100	.	100	.	.	.	.	.	100	.	.	100	.	.	.	.	.	.	100	.	.	.	.	.	.	.	.	.	.	.	.	99.4	99.97	.	.
20	26	19	Typhimurium	.	.	.	.	100	.	.	.	.	.	.	.	.	100	.	.	.	.	.	100	.	.	100	.	.	.	.	.	.	.	.	.	.	.	.	.	.	.	.	.	.	.	99.4	99.97	.	.
21	27	358	Goldcoast	.	.	.	.	100	.	.	.	.	.	.	.	.	100	.	.	.	.	.	100	.	.	100	.	.	.	.	.	.	.	.	.	.	.	.	.	.	.	.	.	.	.	99.4	99.97	.	.
22	31	34	I 1,4,[5],12:i:-	.	.	.	.	100	.	.	100	.	.	.	100	.	100	.	.	.	.	.	100	.	.	100	.	.	.	.	.	.	100	.	.	.	.	.	.	.	.	.	.	.	.	99.4	99.97	.	.
23	36	19	Typhimurium	.	.	.	.	100	.	.	.	.	.	.	.	.	100	.	.	.	.	.	100	.	.	100	.	.	.	.	.	100	.	.	.	.	.	100	.	.	100	.	.	.	.	99.4	99.97	.	.
24	31	34	I 1,4,[5],12:i:-	.	.	.	.	100	.	.	100	.	.	.	100	.	100	.	.	.	.	.	100	.	.	100	.	.	.	.	.	.	100	.	.	.	.	.	.	.	.	.	.	.	.	99.4	99.97	.	.
25	37	19	Typhimurium	.	.	.	.	100	.	.	.	.	.	.	.	.	100	.	.	.	.	.	100	.	.	100	.	.	.	.	.	100	100	.	.	.	.	100	.	.	100	.	.	.	.	99.4	99.97	.	.
26	34	469	Rissen	.	.	.	.	.	100	.	.	.	.	.	.	.	100	.	.	.	.	.	100	.	.	100	.	.	.	.	.	.	100	.	.	.	.	100	.	.	100	.	.	.	.	99.4	99.97	.	.
27	26	214	Litchfield	.	.	.	.	.	100	.	.	.	.	.	.	.	100	.	.	.	.	.	100	.	.	100	.	.	.	.	.	.	.	.	.	.	.	.	.	.	.	.	.	.	.	99.4	99.97	.	.
28	35	34	I 1,4,[5],12:i:-	.	.	.	.	100	.	.	100	.	.	.	100	.	100	.	.	.	.	.	100	.	.	100	.	.	.	.	.	.	100	.	.	.	.	.	100	.	.	.	.	.	.	99.4	99.97	.	100
29	37	19	Typhimurium	.	.	.	.	100	.	.	.	.	.	.	.	.	100	.	.	.	.	.	100	.	.	100	.	.	.	.	.	100	100	.	.	.	.	100	.	.	100	.	.	.	.	99.4	99.97	.	.
30	42	1499	Bovismorbificans	.	.	100	.	.	100	.	100	.	.	100	100	100	100	.	.	.	.	100	100	.	.	100	100	100	.	100	.	.	.	.	.	.	.	.	.	.	.	.	.	.	.	99.4	99.97	.	100
31	38	155	London	.	100	.	.	100	.	.	100	.	.	.	100	.	100	.	.	.	.	.	100	.	.	100	100	.	100	.	.	.	100	.	.	.	.	.	100	.	.	.	.	.	.	99.4	99.97	.	100
32	29	19	Typhimurium	.	.	.	.	100	.	.	100	.	.	.	100	.	100	.	.	.	.	.	100	.	.	100	.	.	.	.	.	.	100	.	.	.	.	.	.	.	.	.	.	.	.	99.4	99.97	.	.
33	29	19	Typhimurium	.	.	.	.	100	.	.	100	.	.	.	100	.	100	.	.	.	.	.	100	.	.	100	.	.	.	.	.	.	100	.	.	.	.	.	.	.	.	.	.	.	.	99.4	99.97	.	.
34	34	11	Enteritidis	.	.	.	.	.	100	.	100	.	.	.	100	.	100	.	.	100	.	.	100	.	.	100	.	.	.	.	.	.	.	86.06	.	.	.	.	.	.	.	.	100	.	.	99.4	99.97	.	.
35	34	155	London	.	.	.	.	100	.	.	.	.	.	.	.	.	100	.	.	.	.	.	100	.	.	100	.	.	.	.	.	.	100	.	.	.	.	100	.	.	100	.	.	.	.	99.4	99.97	.	.
36	34	11	Enteritidis	.	.	.	.	.	100	.	100	100	.	.	100	.	100	.	.	100	.	.	100	.	.	100	.	.	.	.	.	.	100	.	.	.	.	.	.	.	.	.	.	.	.	99.4	99.97	.	.
37	26	155	London	.	.	.	.	100	.	.	.	.	.	.	.	.	100	.	.	.	.	.	100	.	.	100	.	.	.	.	.	.	.	.	.	.	.	.	.	.	.	.	.	.	.	99.4	99.97	.	.
38	29	11	Enteritidis	.	.	.	.	.	100	.	.	.	.	.	.	.	100	.	100	.	.	.	100	100	.	100	.	.	.	.	.	100	.	.	.	.	.	.	.	.	.	.	.	.	.	99.4	99.97	.	.
39	34	11	Enteritidis	.	.	.	.	.	100	.	100	100	.	.	100	.	100	.	.	100	.	.	100	.	.	100	.	.	.	.	.	.	100	.	.	.	.	.	.	.	.	.	.	.	.	99.4	99.97	.	.
40	29	19	Typhimurium	.	.	.	.	100	.	.	100	.	.	.	100	.	100	.	.	.	.	.	100	.	.	100	.	.	.	.	.	.	100	.	.	.	.	.	.	.	.	.	.	.	.	99.4	99.97	.	.
41	38	19	Typhimurium	.	.	.	.	100	.	.	.	.	.	.	.	100	100	.	.	.	.	.	100	.	.	100	.	.	.	.	.	100	100	.	.	.	.	100	.	.	100	.	.	.	.	99.4	99.97	.	.
42	40	155	London	.	100	.	.	100	.	.	100	.	.	.	100	.	100	.	.	.	.	.	100	.	.	100	100	.	.	.	.	.	100	.	.	.	.	.	100	.	.	.	.	.	.	99.4	99.97	.	100
43	32	463	Meleagridis	.	.	.	.	100	.	.	.	.	99.75	.	.	.	100	.	.	.	.	.	100	.	100	100	.	.	.	.	.	100	.	.	100	.	.	.	.	.	.	.	.	.	.	99.4	99.97	.	.
44	33	155	London	.	100	.	.	100	.	.	100	.	.	.	100	.	100	.	.	.	.	.	100	.	.	100	.	.	.	.	.	.	100	.	.	.	.	.	.	.	.	.	.	.	.	99.4	99.97	.	.
45	26	155	London	.	.	.	.	100	.	.	.	.	.	.	.	.	100	.	.	.	.	.	100	.	.	100	.	.	.	.	.	.	.	.	.	.	.	.	.	.	.	.	.	.	.	99.4	99.97	.	.
46	29	19	Typhimurium	.	.	.	.	100	.	.	100	.	.	.	100	.	100	.	.	.	.	.	100	.	.	100	.	.	.	.	.	.	100	.	.	.	.	.	.	.	.	.	.	.	.	99.4	99.97	.	.
47	34	358	Goldcoast	.	.	.	.	100	.	.	100	.	.	.	100	.	100	.	.	.	.	.	100	.	.	100	.	.	.	.	.	100	100	.	.	.	.	.	.	.	.	.	.	.	.	99.4	99.97	.	.
48	29	548	Minnesota	.	.	.	.	.	100	.	.	.	.	.	.	.	100	.	.	.	.	.	100	.	.	100	.	.	100	.	.	.	.	.	.	.	.	.	.	.	.	.	.	.	.	99.4	99.97	.	.
49	30	11	Enteritidis	.	.	.	.	.	100	.	100	.	.	.	100	.	100	.	.	.	.	.	100	.	.	100	.	.	.	.	.	.	100	.	.	.	.	.	.	.	.	.	.	.	.	99.4	99.97	.	.
50	26	155	London	.	.	.	.	100	.	.	.	.	.	.	.	.	100	.	.	.	.	.	100	.	.	100	.	.	.	.	.	.	.	.	.	.	.	.	.	.	.	.	.	.	.	99.4	99.97	.	.
51	32	64	Anatum	.	100	.	.	.	100	.	.	.	.	.	.	.	100	.	.	.	.	.	100	.	.	100	.	.	.	.	.	.	.	.	.	.	.	.	100	.	.	.	.	.	.	99.4	99.97	.	100
52	26	155	London	.	.	.	.	100	.	.	.	.	.	.	.	.	100	.	.	.	.	.	100	.	.	100	.	.	.	.	.	.	.	.	.	.	.	.	.	.	.	.	.	.	.	99.4	99.97	.	.
53	28	64	Anatum	.	.	.	.	.	100	.	.	.	.	.	.	.	100	.	.	.	.	.	100	.	.	100	.	.	.	.	.	.	.	.	.	.	.	.	.	.	.	.	.	.	.	99.4	99.97	.	.
54	31	34	I 1,4,[5],12:i:-	.	.	.	.	100	.	.	100	.	.	.	100	.	100	.	.	.	.	.	100	.	.	100	.	.	.	.	.	.	100	.	.	.	.	.	.	.	.	.	.	.	.	99.4	99.97	.	.
55	31	155	London	.	.	.	.	100	.	.	100	.	.	.	100	.	100	.	.	.	.	.	100	.	.	100	.	.	.	.	.	.	.	.	.	.	.	.	.	.	.	.	.	.	.	99.4	99.97	.	.
56	26	319	Tennessee	.	.	.	.	.	100	.	.	.	.	.	.	.	100	.	.	.	.	.	100	.	.	100	.	.	.	.	.	.	.	.	.	.	.	.	.	.	.	.	.	.	.	99.4	99.97	.	.
57	32	155	London	.	.	.	.	100	.	.	100	.	.	.	100	.	100	.	.	.	.	.	100	.	.	100	.	.	.	.	.	.	.	.	.	.	.	.	.	.	.	.	.	.	.	99.4	99.97	.	.
58	26	155	London	.	.	.	.	100	.	.	.	.	.	.	.	.	100	.	.	.	.	.	100	.	.	100	.	.	.	.	.	.	.	.	.	.	.	.	.	.	.	.	.	.	.	99.4	99.97	.	.
59	26	155	London	.	.	.	.	100	.	.	.	.	.	.	.	.	100	.	.	.	.	.	100	.	.	100	.	.	.	.	.	.	.	.	.	.	.	.	.	.	.	.	.	.	.	99.4	99.97	.	.
60	38	469	Rissen	.	.	.	.	.	100	.	.	.	.	.	.	.	100	.	.	.	.	.	100	.	.	100	.	.	.	.	.	100	100	.	.	.	.	100	.	.	100	.	.	.	.	99.4	99.97	.	.
61	34	469	Rissen	.	.	.	.	.	100	.	.	.	.	.	.	.	100	.	.	.	.	.	100	.	.	100	.	.	.	.	.	.	100	.	.	.	.	100	.	.	100	.	.	.	.	99.4	99.97	.	.
62	28	13	Agona	.	.	.	.	.	100	.	.	.	.	.	.	.	100	.	.	.	.	.	100	.	100	100	.	.	.	.	.	.	.	.	.	.	.	.	.	.	.	.	.	.	.	99.4	99.97	.	.
64	37	155	London	.	100	.	.	100	.	.	100	.	.	.	100	.	100	.	.	.	.	.	100	.	.	100	100	.	.	.	.	.	100	.	.	.	.	.	100	.	.	.	.	.	.	99.4	99.97	.	100
65	27	1593	Cerro	.	.	.	.	.	100	.	.	.	.	.	.	.	100	.	.	.	.	.	100	.	.	100	.	.	.	.	.	.	.	.	.	.	.	.	.	.	.	.	.	.	.	99.4	99.97	.	.
66	31	19	Typhimurium	.	.	.	.	100	.	.	.	.	.	.	.	.	100	.	.	.	.	.	100	.	.	100	.	.	.	.	.	100	100	.	.	.	.	.	.	.	.	.	.	.	.	99.4	99.97	.	.
67	30	155	London	.	.	.	.	100	.	.	100	.	.	.	100	.	100	.	.	.	.	.	100	.	.	100	.	.	.	.	.	.	.	.	.	.	.	.	.	.	.	.	.	.	.	99.4	99.97	.	.
68	34	469	Rissen	.	.	.	.	.	100	.	.	.	.	.	.	.	100	.	.	.	.	.	100	.	.	100	.	.	.	.	.	.	100	.	.	.	.	100	.	.	100	.	.	.	.	99.4	99.97	.	.
69	34	358	Goldcoast	.	.	.	.	100	.	.	100	.	.	.	100	.	100	.	.	.	.	.	100	.	.	100	.	.	.	.	.	100	100	.	.	.	.	.	.	.	.	.	.	.	.	99.4	99.97	.	.
70	30	40	Derby	.	.	.	.	.	100	.	.	.	.	.	.	.	100	.	.	.	.	.	100	.	100	100	.	.	.	.	.	100	100	.	.	.	.	.	.	.	.	.	.	.	.	99.4	99.97	.	.
71	27	1593	Cerro	.	.	.	.	.	100	.	.	.	.	.	.	.	100	.	.	.	.	.	100	.	.	100	.	.	.	.	.	.	.	.	.	.	.	.	.	.	.	.	.	.	.	99.4	99.97	.	.
72	27	469	Rissen	.	.	.	.	.	100	.	.	.	.	.	.	.	100	.	.	.	.	.	100	.	.	100	.	.	.	.	.	.	.	.	.	.	.	.	.	.	.	.	.	.	.	99.4	99.97	.	.
73	32	469	Rissen	.	.	.	.	.	100	.	.	.	.	.	.	.	100	.	.	.	.	.	100	.	.	100	.	.	.	.	.	.	100	.	.	.	.	100	.	.	.	.	.	.	.	99.4	99.97	.	.
74	26	155	London	.	.	.	.	100	.	.	.	.	.	.	.	.	100	.	.	.	.	.	100	.	.	100	.	.	.	.	.	.	.	.	.	.	.	.	.	.	.	.	.	.	.	99.4	99.97	.	.
75	27	40	Derby	.	.	.	.	.	100	.	.	.	.	.	.	.	100	.	.	.	.	.	100	.	100	100	.	.	.	.	.	.	.	.	.	.	.	.	.	.	.	.	.	.	.	99.4	99.97	.	.
76	30	155	London	.	.	.	.	100	.	.	100	.	.	.	100	.	100	.	.	.	.	.	100	.	.	100	.	.	.	.	.	.	.	.	.	.	.	.	.	.	.	.	.	.	.	99.4	99.97	.	.
77	31	34	I 1,4,[5],12:i:-	.	.	.	.	100	.	.	100	.	.	.	100	.	100	.	.	.	.	.	100	.	.	100	.	.	.	.	.	.	100	.	.	.	.	.	.	.	.	.	.	.	.	99.4	99.97	.	.
78	30	155	London	.	.	.	.	100	.	.	100	.	.	.	100	.	100	.	.	.	.	.	100	.	.	100	.	.	.	.	.	.	.	.	.	.	.	.	.	.	.	.	.	.	.	99.4	99.97	.	.
79	27	14	Senftenberg	.	.	.	.	.	100	.	.	.	.	.	.	.	100	100	.	.	.	.	100	.	.	100	.	.	.	.	.	.	.	.	.	.	.	.	.	.	.	.	.	.	.	99.4	99.97	.	.
81	38	155	London	.	100	.	.	100	.	.	100	.	.	.	100	.	100	.	.	.	.	.	100	.	.	100	100	.	100	.	.	.	100	.	.	.	.	.	100	.	.	.	.	.	.	99.4	99.97	.	.
82	36	19	Typhimurium	.	.	.	.	100	.	.	.	.	.	.	.	.	100	.	.	.	.	.	100	.	.	100	.	.	.	.	.	100	.	.	.	.	.	100	.	.	100	.	.	.	.	99.4	99.97	.	.
83	33	469	Rissen	.	.	.	.	.	100	.	.	.	.	.	.	.	100	.	.	.	.	.	100	.	.	100	.	.	.	.	.	.	100	.	.	.	.	100	.	.	100	.	.	.	.	99.4	99.97	.	.
84	31	413	Mbandaka	.	.	.	.	100	.	.	100	.	.	.	100	.	100	.	.	.	.	.	100	.	.	100	.	.	.	.	.	100	.	.	.	.	.	.	.	.	.	.	.	.	.	99.4	99.97	.	.
85	31	413	Mbandaka	.	.	.	.	100	.	.	100	.	.	.	100	.	100	.	.	.	.	.	100	.	.	100	.	.	.	.	.	100	.	.	.	.	.	.	.	.	.	.	.	.	.	99.4	99.97	.	.
86	33	469	Rissen	.	.	.	.	.	100	.	.	.	.	.	.	.	100	.	.	.	.	.	100	.	.	100	.	.	.	.	.	.	.	.	.	.	.	100	.	.	100	.	.	.	.	99.4	99.97	.	.
87	26	155	London	.	.	.	.	100	.	.	.	.	.	.	.	.	100	.	.	.	.	.	100	.	.	100	.	.	.	.	.	.	.	.	.	.	.	.	.	.	.	.	.	.	.	99.4	99.97	.	.
88	26	155	London	.	.	.	.	100	.	.	.	.	.	.	.	.	100	.	.	.	.	.	100	.	.	100	.	.	.	.	.	.	.	.	.	.	.	.	.	.	.	.	.	.	.	99.4	99.97	.	.
89	27	469	Rissen	.	.	.	.	.	100	.	.	.	.	.	.	.	100	.	.	.	.	.	100	.	.	100	.	.	.	.	.	.	.	.	.	.	.	.	.	.	.	.	.	.	.	99.4	99.97	.	.
90	29	469	Rissen	.	.	.	.	.	100	.	.	.	.	.	.	.	100	.	.	.	.	.	100	.	.	100	.	.	.	.	.	.	.	.	.	.	.	.	.	.	100	.	.	.	.	99.4	99.97	.	.
91	30	40	Derby	.	.	.	.	.	100	.	.	.	.	.	.	.	100	.	.	.	.	.	100	.	100	100	.	.	.	.	.	100	100	.	.	.	.	.	.	.	.	.	.	.	.	99.4	99.97	.	.
92	42	34	I 1,4,[5],12:i:-	100	100	.	.	100	.	.	.	.	.	.	83.39	.	100.00;100.00	.	.	.	.	.	100	.	.	100	.	.	.	.	100	100	100	.	.	.	.	.	.	100	.	.	.	.	.	99.4	99.97	.	.
93	34	19	Typhimurium	.	.	.	.	100	.	.	.	.	.	.	.	.	100	.	.	.	.	.	100	.	.	100	.	.	.	.	.	100	.	.	.	.	.	100	.	.	100	.	.	.	.	99.4	99.97	.	.
94	27	18	Manhattan	.	.	.	.	100	.	.	.	.	.	.	.	.	100	.	.	.	.	.	100	.	.	100	.	.	.	.	.	.	.	.	.	.	.	.	.	.	.	.	.	.	.	99.4	99.97	.	.
95	32	40	Derby	.	.	.	.	.	100	.	.	.	.	.	.	.	100	.	.	.	.	.	100	.	100	100	.	.	.	.	.	100	100	.	.	.	.	.	.	.	100	.	.	.	.	99.4	99.97	.	.
96	31	2529	Goldcoast	.	.	.	.	.	100	.	100	.	.	.	100	.	100	.	.	.	.	.	100	.	.	100	.	.	.	.	.	100	100	.	.	.	.	.	.	.	.	.	.	.	.	99.4	99.97	.	.
97	33	469	Rissen	.	.	.	.	.	100	.	.	.	.	.	.	.	100	.	.	.	.	.	100	.	.	100	.	.	.	.	.	.	100	.	.	.	.	100	.	.	100	.	.	.	.	99.4	99.97	.	.
98	35	469	Rissen	.	.	.	.	.	100	.	.	.	.	.	.	.	100	.	.	.	.	.	100	.	.	100	.	.	.	.	.	.	100	.	.	.	.	100	.	.	100	.	.	.	.	99.4	99.97	.	.
99	27	18	Manhattan	.	.	.	.	100	.	.	.	.	.	.	.	.	100	.	.	.	.	.	100	.	.	100	.	.	.	.	.	.	.	.	.	.	.	.	.	.	.	.	.	.	.	99.4	99.97	.	.
100	36	155	London	.	100	.	.	100	.	.	100	.	.	.	100	.	100	.	.	.	.	.	100	.	.	100	100	.	.	.	.	.	100	.	.	.	.	.	100	.	.	.	.	.	.	99.4	99.97	.	100
101	37	155	London	.	100	.	.	100	.	.	100	.	.	.	100	.	100	.	.	.	.	.	100	.	.	100	100	.	100	.	.	.	100	.	.	.	.	.	100	.	.	.	.	.	.	99.4	99.97	.	100
102	37	469	Rissen	.	.	.	.	.	100	.	.	.	.	.	.	.	100	.	.	.	.	.	100	.	.	100	.	.	.	.	.	100	100	.	.	.	.	100	.	.	100	.	.	.	.	99.4	99.97	.	.
103	26	32	Infantis	.	.	.	.	.	100	.	.	.	.	.	.	.	100	.	.	.	.	.	100	.	.	100	.	.	.	.	.	.	.	.	.	.	.	.	.	.	.	.	.	.	.	99.4	99.97	.	.
104	38	469	Rissen	.	.	.	.	.	100	.	.	.	.	.	.	.	100	.	.	.	.	.	100	.	.	100	.	.	.	.	.	100	100	.	.	.	.	100	.	.	100	.	.	.	.	99.4	99.97	.	.
105	38	40	Derby	.	.	.	.	.	100	.	.	.	.	.	.	.	100	.	.	.	.	.	100	.	100	100	.	.	.	.	.	100	100	.	.	.	.	100	.	.	100	.	.	.	.	99.4	99.97	.	.
106	34	469	Rissen	.	.	.	.	.	100	.	.	.	.	.	.	.	100	.	.	.	.	.	100	.	.	100	.	.	.	.	.	.	100	.	.	.	.	100	.	.	100	.	.	.	.	99.4	99.97	.	.
107	34	469	Rissen	.	.	.	.	.	100	.	.	.	.	.	.	.	100	.	.	.	.	.	100	.	.	100	.	.	.	.	.	.	100	.	.	.	.	100	.	.	100	.	.	.	.	99.4	99.97	.	.
108	27	150	Bovismorbificans	.	.	.	.	100	.	.	.	.	.	.	.	.	100	.	.	.	.	.	100	.	.	100	.	.	.	.	.	.	.	.	.	.	.	.	.	.	.	.	.	.	.	99.4	99.97	.	.
109	27	18	Manhattan	.	.	.	.	100	.	.	.	.	.	.	.	.	100	.	.	.	.	.	100	.	.	100	.	.	.	.	.	.	.	.	.	.	.	.	.	.	.	.	.	.	.	99.4	99.97	.	.
110	27	155	London	.	.	.	.	100	.	.	.	.	.	.	.	.	100	.	.	.	.	.	100	.	.	100	.	.	.	.	.	.	.	.	.	.	.	.	.	.	.	.	.	.	.	99.4	99.97	.	.
111	39	155	London	.	100	.	.	100	.	.	100	.	.	.	100	.	100	.	.	.	.	.	100	.	.	100	100	.	100	.	.	.	100	.	.	.	.	.	100	.	.	.	.	.	.	99.4	99.97	.	100
112	34	155	London	.	.	.	.	100	.	.	.	.	.	.	.	.	100	.	.	.	.	.	100	.	.	100	.	.	.	.	.	100	100	.	.	.	.	.	.	.	.	.	.	.	100	99.4	99.97	.	.
113	32	155	London	.	.	.	.	100	.	.	.	.	.	.	.	.	100	.	.	.	.	.	100	.	.	100	100	.	.	.	.	.	.	.	.	.	.	.	100	.	.	.	.	.	.	99.4	99.97	.	100
114	27	18	Manhattan	.	.	.	.	100	.	.	.	.	.	.	.	.	100	.	.	.	.	.	100	.	.	100	.	.	.	.	.	.	.	.	.	.	.	.	.	.	.	.	.	.	.	99.4	99.97	.	.
115	37	34	I 1,4,[5],12:i:-	.	.	.	.	100	.	.	100	.	.	.	100	.	100	.	.	.	.	.	100	.	.	100	.	.	.	.	.	.	.	.	.	.	.	100	.	.	100	.	.	.	.	99.4	99.97	.	.
116	37	155	London	.	100	.	.	100	.	.	100	.	.	.	100	.	100	.	.	.	.	.	100	.	.	100	100	.	100	.	.	.	100	.	.	.	.	.	100	.	.	.	.	.	.	99.4	99.97	.	100
117	33	34	I 1,4,[5],12:i:-	.	.	.	.	100	.	.	96.52	.	.	.	83.39	.	100	.	.	.	.	.	100	.	.	100	.	.	.	.	.	100	100	.	.	.	.	.	.	.	.	.	.	.	.	99.4	99.97	.	.
118	34	11	Enteritidis	.	.	.	.	.	100	.	100	100	.	.	100	.	100	.	.	100	.	.	100	.	.	100	.	.	.	.	.	.	100	.	.	.	.	.	.	.	.	.	.	.	.	99.4	99.97	.	.
119	37	19	Typhimurium	.	.	.	.	100	.	.	.	.	.	.	.	100	100	.	.	.	.	.	100	.	.	100	.	.	.	.	.	100	100	.	.	.	.	.	.	.	100	.	.	.	.	99.4	99.97	.	.
120	31	2529	Goldcoast	.	.	.	.	.	100	.	100	.	.	.	100	.	100	.	.	.	.	.	100	.	.	100	.	.	.	.	.	100	100	.	.	.	.	.	.	.	.	.	.	.	.	99.4	99.97	.	.
121	34	469	Rissen	.	.	.	.	.	100	.	.	.	.	.	.	.	100	.	.	.	.	.	100	.	.	100	.	.	.	.	.	.	100	.	.	.	.	100	.	.	100	.	.	.	.	99.4	99.97	.	.
122	26	155	London	.	.	.	.	100	.	.	.	.	.	.	.	.	100	.	.	.	.	.	100	.	.	100	.	.	.	.	.	.	.	.	.	.	.	.	.	.	.	.	.	.	.	99.4	99.97	.	.
123	42	198	Kentucky	.	100	.	.	100	.	.	.	.	100	.	.	.	100	.	.	100	.	.	100	.	.	100	100	.	.	.	.	100	.	86.06	.	.	.	.	.	100	.	.	.	100	.	99.4	99.97	100	.
124	29	19	Typhimurium	.	.	.	.	100	.	.	100	.	.	.	100	.	100	.	.	.	.	.	100	.	.	100	.	.	.	.	.	.	100	.	.	.	.	.	.	.	.	.	.	.	.	99.4	99.97	.	.
125	31	34	I 1,4,[5],12:i:-	.	.	.	.	100	.	.	100	.	.	.	100	.	100	.	.	.	.	.	100	.	.	100	.	.	.	.	.	.	100	.	.	.	.	.	.	.	.	.	.	.	.	99.4	99.97	.	.
126	30	11	Enteritidis	.	.	.	.	.	100	.	100	.	.	.	100	.	100	.	.	.	.	.	100	.	.	100	.	.	.	.	.	.	100	.	.	.	.	.	.	.	.	.	.	.	.	99.4	99.97	.	.
127	29	19	Typhimurium	.	.	.	.	100	.	.	100	.	.	.	100	.	100	.	.	.	.	.	100	.	.	100	.	.	.	.	.	.	100	.	.	.	.	.	.	.	.	.	.	.	.	99.4	99.97	.	.
128	23	85	Paratyphi A	.	.	.	.	.	100	.	.	.	.	.	.	.	100	.	.	.	.	.	100	.	.	100	.	.	.	.	.	.	.	.	.	.	.	.	.	.	.	.	.	.	.	99.4	99.97	.	.
129	27	9074	Javiana	.	.	.	.	100	.	.	.	.	.	.	.	.	100	.	.	.	.	.	100	.	.	100	.	.	.	.	.	.	.	.	.	.	.	.	.	.	.	.	.	.	.	99.4	99.97	.	.
130	34	32	Infantis	.	.	100	.	.	100	.	.	.	.	100	.	.	100	.	.	.	100	.	100	.	.	100	.	.	.	.	.	.	.	.	.	.	.	100	.	.	.	.	.	.	.	99.4	99.97	.	.
131	29	19	Typhimurium	.	.	.	.	100	.	.	100	.	.	.	100	.	100	.	.	.	.	.	100	.	.	100	.	.	.	.	.	.	100	.	.	.	.	.	.	.	.	.	.	.	.	99.4	99.97	.	.
132	29	11	Enteritidis	.	.	.	.	.	100	.	.	.	.	.	.	.	100	.	.	.	.	.	100	.	.	100	.	.	.	.	.	.	100	.	.	.	.	.	.	.	.	.	100	.	.	99.4	99.97	.	.
133	39	155	London	.	100	.	.	100	.	.	100	.	.	.	100	.	100	.	.	.	.	.	100	.	.	100	100	.	100	.	.	.	100	.	.	.	.	.	100	.	.	.	.	.	.	99.4	99.97	.	100
134	26	19	Typhimurium	.	.	.	.	100	.	.	.	.	.	.	.	.	100	.	.	.	.	.	100	.	.	100	.	.	.	.	.	.	.	.	.	.	.	.	.	.	.	.	.	.	.	99.4	99.97	.	.
135	30	11	Enteritidis	.	.	.	.	.	100	.	100	.	.	.	100	.	100	.	.	.	.	.	100	.	.	100	.	.	.	.	.	.	100	.	.	.	.	.	.	.	.	.	.	.	.	99.4	99.97	.	.
136	38	155	London	.	100	.	.	100	.	.	100	.	.	.	100	.	100	.	.	.	.	.	100	.	.	100	100	.	100	.	.	.	.	.	.	.	.	.	100	.	.	.	.	.	.	99.4	99.97	.	100
137	29	19	Typhimurium	.	.	.	.	100	.	.	100	.	.	.	100	.	100	.	.	.	.	.	100	.	.	100	.	.	.	.	.	.	100	.	.	.	.	.	.	.	.	.	.	.	.	99.4	99.97	.	.
138	40	198	Kentucky	.	.	.	.	100	.	.	100	.	100	.	100	.	100	.	.	.	.	.	100	.	.	100	.	.	.	.	.	100	100	.	.	.	.	.	.	100	.	.	.	100	.	99.4	99.97	100	.
139	27	82	Muenchen	.	.	.	.	100	.	.	.	.	.	.	.	.	100	.	.	.	.	.	100	.	.	100	.	.	.	.	.	.	.	.	.	.	.	.	.	.	.	.	.	.	.	99.4	99.97	.	.
140	37	19	Typhimurium	.	.	.	.	100	.	.	.	.	.	.	.	.	100	.	.	.	.	.	100	.	.	100	.	.	.	.	.	100	.	.	.	100	.	100	.	.	100	.	.	.	.	99.4	99.97	.	.
141	34	11	Enteritidis	.	.	.	.	.	100	.	100	.	.	.	100	.	100	.	.	100	.	.	100	100	.	100	.	.	.	.	.	.	.	86.06	.	.	.	.	.	.	.	.	.	.	.	99.4	99.97	.	.
142	30	11	Enteritidis	.	.	.	.	.	100	.	100	.	.	.	100	.	100	.	.	.	.	.	100	.	.	100	.	.	.	.	.	.	100	.	.	.	.	.	.	.	.	.	.	.	.	99.4	99.97	.	.
143	31	34	I 1,4,[5],12:i:-	.	.	.	.	100	.	.	100	.	.	.	100	.	100	.	.	.	.	.	100	.	.	100	.	.	.	.	.	.	100	.	.	.	.	.	.	.	.	.	.	.	.	99.4	99.97	.	.
144	37	19	Typhimurium	.	.	.	.	100	.	.	.	.	.	.	.	.	100	.	.	.	.	.	100	.	.	100	.	.	.	.	.	100	100	.	.	.	.	100	.	.	100	.	.	.	.	99.4	99.97	.	.
146	32	19	Typhimurium	.	.	.	.	100	.	.	100	.	.	.	100	.	100	.	.	.	.	.	100	.	.	100	.	.	.	.	.	100	100	.	.	.	.	.	.	.	.	.	.	.	.	99.4	99.97	.	.
147	35	-	Kentucky	.	.	.	.	100	.	.	.	.	.	.	.	.	100	.	.	.	100	.	100	.	.	100	.	.	.	.	.	100	.	.	.	.	.	100	.	.	.	.	.	100	.	99.4	99.97	100	.
148	38	358	Goldcoast	.	.	.	.	100	.	.	.	.	.	.	.	.	100	.	.	.	.	.	100	.	.	100	.	.	.	.	.	100	100	.	.	.	.	100	.	.	100	.	.	.	.	99.4	99.97	.	.
149	29	19	Typhimurium	.	.	.	.	100	.	.	100	.	.	.	100	.	100	.	.	.	.	.	100	.	.	100	.	.	.	.	.	.	100	.	.	.	.	.	.	.	.	.	.	.	.	99.4	99.97	.	.
150	26	19	Typhimurium	.	.	.	.	100	.	.	.	.	.	.	.	.	100	.	.	.	.	.	100	.	.	100	.	.	.	.	.	.	.	.	.	.	.	.	.	.	.	.	.	.	.	99.4	99.97	.	.
151	29	19	Typhimurium	.	.	.	.	100	.	.	100	.	.	.	100	.	100	.	.	.	.	.	100	.	.	100	.	.	.	.	.	.	100	.	.	.	.	.	.	.	.	.	.	.	.	99.4	99.97	.	.
152	29	19	Typhimurium	.	.	.	.	100	.	.	100	.	.	.	100	.	100	.	.	.	.	.	100	.	.	100	.	.	.	.	.	.	100	.	.	.	.	.	.	.	.	.	.	.	.	99.4	99.97	.	.
153	43	198	Kentucky	.	100	.	.	100	.	.	.	.	100	.	.	.	100	.	.	100	.	.	100	100	.	100	100	.	.	.	.	100	.	86.06	.	.	.	.	.	100	.	.	.	100	.	99.4	99.97	100	.
154	43	198	Kentucky	.	100	.	.	100	.	.	.	.	100	.	.	.	100	.	.	100	.	.	100	100	.	100	100	.	.	.	.	100	.	86.06	.	.	.	.	.	100	.	.	.	100	.	99.4	99.97	100	.
155	32	155	London	.	.	.	.	100	.	.	.	.	.	.	.	.	100	.	.	.	.	.	100	.	.	100	100	.	100	.	.	.	.	.	.	.	.	.	100	.	.	.	.	.	.	99.4	99.97	.	100
156	42	198	Kentucky	.	100	.	.	100	.	.	.	.	100	.	.	.	100	.	.	100	.	.	100	100	.	100	100	.	.	.	.	.	.	86.06	.	.	.	.	.	100	.	.	.	100	.	99.4	99.97	100	.
157	26	1544	Typhimurium	.	.	.	.	100	.	.	.	.	.	.	.	.	100	.	.	.	.	.	100	.	.	100	.	.	.	.	.	.	.	.	.	.	.	.	.	.	.	.	.	.	.	99.4	99.97	.	.
158	27	358	Goldcoast	.	.	.	.	100	.	.	.	.	.	.	.	.	100	.	.	.	.	.	100	.	.	100	.	.	.	.	.	.	.	.	.	.	.	.	.	.	.	.	.	.	.	99.4	99.97	.	.
159	30	7010	Corvallis	.	.	.	.	100	.	.	100	.	.	.	100	.	100	.	.	.	.	.	100	.	.	100	.	.	.	.	.	.	.	.	.	.	.	.	.	.	.	.	.	.	.	99.4	99.97	.	.
160	30	19	Typhimurium	.	.	.	.	100	.	.	.	.	.	.	.	.	100	.	.	.	.	.	100	.	.	100	.	.	.	.	.	100	100	.	.	.	.	.	.	.	.	.	.	.	.	99.4	99.97	.	.
161	26	155	London	.	.	.	.	100	.	.	.	.	.	.	.	.	100	.	.	.	.	.	100	.	.	100	.	.	.	.	.	.	.	.	.	.	.	.	.	.	.	.	.	.	.	99.4	99.97	.	.
162	38	155	London	.	100	.	.	100	.	.	100	.	.	.	100	.	100	.	.	.	.	.	100	.	.	100	100	.	100	.	.	.	100	.	.	.	.	.	100	.	.	.	.	.	.	99.4	99.97	.	100
163	29	11	Enteritidis	.	.	.	.	.	100	.	.	.	.	.	.	.	100	.	.	.	.	.	100	.	.	100	.	.	.	.	.	.	100	.	.	.	.	.	.	.	.	.	100	.	.	99.4	99.97	.	.
164	29	19	Typhimurium	.	.	.	.	100	.	.	100	.	.	.	100	.	100	.	.	.	.	.	100	.	.	100	.	.	.	.	.	.	100	.	.	.	.	.	.	.	.	.	.	.	.	99.4	99.97	.	.
165	40	32	Infantis	.	.	100	.	.	100	.	100	.	100	100	100	.	100	.	.	.	100	.	100	.	.	100	.	.	.	.	.	100	.	.	.	.	.	.	.	.	100	.	.	.	.	99.4	99.97	100	.
166	27	365	Weltevreden	.	.	.	.	100	.	.	.	.	.	.	.	.	100	.	.	.	.	.	100	.	.	100	.	.	.	.	.	.	.	.	.	.	.	.	.	.	.	.	.	.	.	99.4	99.97	.	.
167	37	19	Typhimurium	.	.	.	.	100	.	.	.	.	.	.	.	.	100	.	.	.	.	.	100	.	.	100	.	.	.	.	.	100	100	.	.	.	.	100	.	.	100	.	.	.	.	99.4	99.97	.	.
168	31	34	I 1,4,[5],12:i:-	.	.	.	.	100	.	.	100	.	.	.	100	.	100	.	.	.	.	.	100	.	.	100	.	.	.	.	.	.	100	.	.	.	.	.	.	.	.	.	.	.	.	99.4	99.97	.	.
169	33	358	Goldcoast	.	.	.	.	100	.	.	100	.	.	.	100	.	100	.	.	.	.	.	100	.	.	100	.	.	.	.	.	100	100	.	.	.	.	.	.	.	.	.	.	.	.	99.4	99.97	.	.
170	27	23	Oranienburg	.	.	.	.	.	100	.	.	.	.	.	.	.	100	.	.	.	.	.	100	.	.	100	.	.	.	.	.	.	.	.	.	.	.	.	.	.	.	.	.	.	.	99.4	99.97	.	.
171	27	34	I 1,4,[5],12:i:-	.	.	.	.	100	.	.	.	.	.	.	.	.	100	.	.	.	.	.	100	.	.	100	.	.	.	.	.	.	.	.	.	.	.	.	.	.	.	.	.	.	.	99.4	99.97	.	.
172	38	34	I 1,4,[5],12:i:-	.	.	.	.	100	.	.	.	.	100	.	91.4	.	100	.	.	.	.	.	100	.	.	100	100	.	.	.	.	.	100	.	.	.	.	.	.	.	.	.	.	.	.	99.4	99.97	100	.
173	34	34	I 1,4,[5],12:i:-	.	.	.	.	100	.	.	100	.	.	.	100	.	100	.	.	.	.	.	100	.	.	100	.	.	.	.	.	.	.	.	.	.	.	.	100	.	.	.	.	.	.	99.4	99.97	.	100
174	47	198	Kentucky	.	100	.	99.28	100	.	100	100	.	100	.	100	.	100	.	.	.	.	.	100	.	.	100	100	.	.	88.58	.	100	100	.	.	.	100	.	.	100	.	.	.	100	.	99.4	99.97	100	.
175	27	150	Bovismorbificans	.	.	.	.	100	.	.	.	.	.	.	.	.	100	.	.	.	.	.	100	.	.	100	.	.	.	.	.	.	.	.	.	.	.	.	.	.	.	.	.	.	.	99.4	99.97	.	.
176	36	11	Enteritidis	.	.	100	.	.	100	.	100	.	100	100	100	.	100	.	.	.	100	.	100	.	.	100	.	.	.	.	.	.	.	.	.	.	.	.	.	.	.	100	.	.	.	99.4	99.97	.	.
				1	22	5	1	116	57	1	70	3	12	5	70	3	172	1	1	12	4	1	173	5	7	173	25	2	10			43	88		1	1		32	19	7	33					173	173	11	20
[truncated: 45 more columns]
