# Supplementary material for: Genomic characterization of Salmonella isolates from food and diarrheal patients in Ruian, China
Source: Front Microbiol. 2026 Apr 29;17:1840296. doi: 10.3389/fmicb.2026.1840296 (PMC13168153; doi:10.3389/fmicb.2026.1840296)
Supplement: Supplementary file 2 [file Table_2.XLSX]

## Sheet: Sheet1
Strain ID	NUM_FOUND	ST	Serovar	acrB	allB	astA	avrA	bcfA	bcfB	bcfC	bcfD	bcfE	bcfF	bcfG	cdtB	csgA	csgB	csgC	csgD	csgE	csgF	csgG	entB	entE	faeC	faeD	faeE	fepC	fepG	fimC	fimD	fimF	fimH	fimI	fyuA	galF	gnd	gogB	grvA	hcp2/tssD2	invA	invB	invC/sctN	invE	invF	invG	invH	invI	invJ
1	123	11	Enteritidis	99.4	99.93	.	100	100	100	100	100	100	100	100	.	100	100	100	100	100	100	100	98.94	.	.	.	.	.	91.54	100	100	100	100	100	.	95.65	100	.	.	.	100	100	100	100	100	100	100	100	100
2	114	1	Typhi	99.4	99.93	.	.	100	100	100	100	100	100	100	100	100	100	100	100	100	100	100	99.18	.	.	.	.	96.45	91.54	100	100	100	100	100	.	.	100	.	.	.	100	100	100	100	100	100	100	100	100
3	118	155	London	99.4	99.93	94.02	99.89	100	100	100	100	100	100	100	.	100	100	100	100	100	100	100	99.18	.	.	.	.	96.45	91.54	100	100	100	100	100	.	95.65	100	.	100	.	100	100	100	100	100	100	100	100	100
4	123	11	Enteritidis	99.4	99.93	.	100	100	100	100	100	100	100	100	.	100	100	100	100	100	100	100	98.94	.	.	.	.	.	91.54	100	100	100	100	100	.	95.65	100	.	.	.	100	100	100	100	100	100	100	100	100
5	122	11	Enteritidis	99.4	99.93	.	100	100	100	100	100	100	100	100	.	100	100	100	100	100	100	100	98.94	.	.	.	.	.	91.54	100	100	100	100	100	.	95.65	100	.	.	.	100	100	100	100	100	100	100	100	100
6	113	-	I 1,4,[5],12:i:-	99.4	99.93	.	100	100	100	100	100	100	100	100	.	100	100	100	100	100	100	100	99.18	.	.	.	.	96.45	91.54	100	100	100	100	100	.	95.65	100	.	.	.	100	100	100	100	100	100	100	100	100
7	117	19	Typhimurium	99.4	99.93	.	100	100	100	100	100	100	100	100	.	100	100	100	100	100	100	100	99.18	.	.	.	.	96.45	91.54	100	100	100	100	100	.	95.65	100	.	.	.	100	100	100	100	100	100	100	100	100
8	118	34	I 1,4,[5],12:i:-	99.4	99.93	.	100	100	100	100	100	100	100	100	.	100	100	100	100	100	100	100	99.18	.	.	.	.	96.45	91.54	100	100	100	100	100	.	95.65	100	100	.	.	100	100	100	100	100	100	100	100	100
9	118	34	I 1,4,[5],12:i:-	99.4	99.93	.	100	100	100	100	100	100	100	100	.	100	100	100	100	100	100	100	99.18	.	.	.	.	96.45	91.54	100	100	100	100	100	.	95.65	100	100	.	.	100	100	100	100	100	100	100	100	100
10	116	49	Saintpaul	99.4	99.93	.	100	100	100	100	100	100	100	100	.	100	100	100	100	100	100	100	99.18	.	.	.	.	96.45	91.54	100	100	100	100	100	.	95.65	100	.	100	.	100	100	100	100	100	100	100	100	100
11	118	155	London	99.4	99.93	94.02	100	100	100	100	100	100	100	100	.	100	100	100	100	100	100	100	99.18	.	.	.	.	96.45	91.54	100	100	100	100	100	.	95.65	100	.	100	.	100	100	100	100	100	100	100	100	100
12	118	34	I 1,4,[5],12:i:-	99.4	99.93	.	100	100	100	100	100	100	100	100	.	100	100	100	100	100	100	100	99.18	.	.	.	.	96.45	91.54	100	100	100	100	100	.	95.65	100	100	.	.	100	100	100	100	100	100	100	100	100
13	118	155	London	99.4	99.93	94.02	100	100	100	100	100	100	100	100	.	100	100	100	100	100	100	100	99.18	.	.	.	.	96.45	91.54	100	100	100	100	100	.	95.65	100	.	100	.	100	100	100	100	100	100	100	100	100
14	117	34	I 1,4,[5],12:i:-	99.4	99.93	.	100	100	100	100	100	100	100	100	.	100	100	100	100	100	100	100	99.18	.	.	.	.	96.45	91.54	100	100	100	100	100	.	95.65	100	.	.	.	100	100	100	100	100	100	100	100	100
15	113	155	London	99.4	99.93	.	100	100	100	100	100	100	100	100	.	100	100	100	100	100	100	100	99.18	.	.	.	.	96.45	91.54	100	100	100	100	100	.	95.65	100	.	.	.	100	100	100	100	100	100	100	100	100
16	113	155	London	99.4	99.93	.	100	100	100	100	100	100	100	100	.	100	100	100	100	100	100	100	99.18	.	.	.	.	96.45	91.54	100	100	100	100	100	.	95.65	100	.	.	.	100	100	100	100	100	100	100	100	100
17	118	34	I 1,4,[5],12:i:-	99.4	99.93	.	100	100	100	100	100	100	100	100	.	100	100	100	100	100	100	100	99.18	.	.	.	.	96.45	91.54	100	100	100	100	100	.	95.65	100	100	.	.	100	100	100	100	100	100	100	100	100
18	117	19	Typhimurium	99.4	99.93	.	100	100	100	100	100	100	100	100	.	100	100	100	100	100	100	100	99.18	.	.	.	.	96.45	91.54	100	100	100	100	100	.	95.65	100	.	.	.	100	100	100	100	100	100	100	100	100
19	122	11	Enteritidis	99.4	99.93	.	100	100	100	100	100	100	100	100	.	100	100	100	100	100	100	100	98.94	.	.	.	.	.	91.54	100	100	100	100	100	.	95.65	100	.	.	.	100	100	100	100	100	100	100	100	100
20	125	19	Typhimurium	99.4	99.93	.	100	100	100	100	100	100	100	100	.	100	100	100	100	100	100	100	99.18	.	.	.	.	96.45	91.54	100	100	100	100	100	.	95.65	100	100	100	.	100	100	100	100	100	100	100	100	100
21	107	358	Goldcoast	99.4	.	.	100	100	100	100	100	100	100	100	100	100	100	100	100	100	100	100	99.18	.	.	.	.	96.45	91.54	100	100	100	100	100	.	95.65	100	.	.	.	100	100	100	100	100	100	100	100	100
22	118	34	I 1,4,[5],12:i:-	99.4	99.93	.	100	100	100	100	100	100	100	100	.	100	100	100	100	100	100	100	99.18	.	.	.	.	96.45	91.54	100	100	100	100	100	.	95.65	100	100	.	.	100	100	100	100	100	100	100	100	100
23	117	19	Typhimurium	99.4	99.93	.	100	100	100	100	100	100	100	100	.	100	100	100	100	100	100	100	99.18	.	.	.	.	96.45	91.54	100	100	100	100	100	.	95.65	100	.	.	.	100	100	100	100	100	100	100	100	100
24	118	34	I 1,4,[5],12:i:-	99.4	99.93	.	100	100	100	100	100	100	100	100	.	100	100	100	100	100	100	100	99.18	.	.	.	.	96.45	91.54	100	100	100	100	100	.	95.65	100	100	.	.	100	100	100	100	100	100	100	100	100
25	117	19	Typhimurium	99.4	99.93	.	100	100	100	100	100	100	100	100	.	100	100	100	100	100	100	100	99.18	.	.	.	.	96.45	91.54	100	100	100	100	100	.	95.65	100	.	.	.	100	100	100	100	100	100	100	100	100
26	112	469	Rissen	99.4	99.93	.	100	100	100	100	100	100	100	100	.	100	100	100	100	100	100	100	99.18	.	.	.	.	96.45	91.54	100	100	100	100	100	.	95.65	100	.	.	.	100	100	100	100	100	100	100	100	100
27	115	214	Litchfield	99.4	99.93	.	100	100	100	100	100	100	100	100	.	100	100	100	100	100	100	100	99.18	.	.	.	.	96.45	91.54	100	100	100	100	100	.	95.65	100	.	.	.	100	100	100	100	100	100	100	100	100
28	118	34	I 1,4,[5],12:i:-	99.4	99.93	.	100	100	100	100	100	100	100	100	.	100	100	100	100	100	100	100	99.18	.	.	.	.	96.45	91.54	100	100	100	100	100	.	95.65	100	100	.	.	100	100	100	100	100	100	100	100	100
29	117	19	Typhimurium	99.4	99.93	.	100	100	100	100	100	100	100	100	.	100	100	100	100	100	100	100	99.18	.	.	.	.	96.45	91.54	100	100	100	100	100	.	95.65	100	.	.	.	100	100	100	100	100	100	100	100	100
30	118	1499	Bovismorbificans	99.4	99.93	.	100	100	100	100	100	100	100	100	.	100	100	100	100	100	100	100	99.18	.	.	.	.	96.45	91.54	100	100	100	100	100	.	95.65	100	99.4	100	.	100	100	100	100	100	100	100	100	100
31	118	155	London	99.4	99.93	94.02	100	100	100	100	100	100	100	100	.	100	100	100	100	100	100	100	99.18	.	.	.	.	96.45	91.54	100	100	100	100	100	.	95.65	100	.	100	.	100	100	100	100	100	100	100	100	100
32	126	19	Typhimurium	99.4	99.93	.	100	100	100	100	100	100	100	100	.	100	100	100	100	100	100	100	99.18	.	.	.	.	96.45	91.54	100	100	100	100	100	.	95.65	100	100	100	.	100	100	100	100	100	100	100	100	100
33	126	19	Typhimurium	99.4	99.93	.	100	100	100	100	100	100	100	100	.	100	100	100	100	100	100	100	99.18	.	.	.	.	96.45	91.54	100	100	100	100	100	.	95.65	100	100	100	.	100	100	100	100	100	100	100	100	100
34	123	11	Enteritidis	99.4	99.93	.	100	100	100	100	100	100	100	100	.	100	100	100	100	100	100	100	98.94	.	.	.	.	.	91.54	100	100	100	100	100	.	95.65	100	.	.	.	100	100	100	100	100	100	100	100	100
35	113	155	London	99.4	99.93	.	100	100	100	100	100	100	100	100	.	100	100	100	100	100	100	100	99.18	.	.	.	.	96.45	91.54	100	100	100	100	100	.	95.65	100	.	.	.	100	100	100	100	100	100	100	100	100
36	122	11	Enteritidis	99.4	99.93	.	100	100	100	100	100	100	100	100	.	100	100	100	100	100	100	100	98.94	.	.	.	.	.	91.54	100	100	100	100	100	.	95.65	100	.	.	.	100	100	100	100	100	100	100	100	100
37	117	155	London	99.4	99.93	94.02	100	100	100	100	100	100	100	100	.	100	100	100	100	100	100	100	99.18	.	.	.	.	96.45	91.54	100	100	100	100	100	.	95.65	100	.	100	.	100	100	100	100	100	100	100	100	100
38	123	11	Enteritidis	99.4	99.93	.	100	100	100	100	100	100	100	100	.	100	100	100	100	100	100	100	98.94	.	.	.	.	.	91.54	100	100	100	100	100	.	95.65	100	.	.	.	100	100	100	100	100	100	100	100	100
39	122	11	Enteritidis	99.4	99.93	.	100	100	100	100	100	100	100	100	.	100	100	100	100	100	100	100	98.94	.	.	.	.	.	91.54	100	100	100	100	100	.	95.65	100	.	.	.	100	100	100	100	100	100	100	100	100
40	126	19	Typhimurium	99.4	99.93	.	100	100	100	100	100	100	100	100	.	100	100	100	100	100	100	100	99.18	.	.	.	.	96.45	91.54	100	100	100	100	100	.	95.65	100	100	100	.	100	100	100	100	100	100	100	100	100
41	117	19	Typhimurium	99.4	99.93	.	100	100	100	100	100	100	100	100	.	100	100	100	100	100	100	100	99.18	.	.	.	.	96.45	91.54	100	100	100	100	100	.	95.65	100	.	.	.	100	100	100	100	100	100	100	100	100
42	117	155	London	99.4	99.93	94.02	100	100	100	100	100	100	100	100	.	100	100	100	100	100	100	100	99.18	.	.	.	.	96.45	91.54	100	100	100	100	100	.	95.65	100	.	100	.	100	100	100	100	100	100	100	100	100
43	111	463	Meleagridis	99.4	99.93	.	100	100	100	100	100	100	100	100	.	100	100	100	100	100	100	100	99.18	.	.	.	.	96.45	91.54	100	100	100	100	100	.	95.65	100	.	.	.	100	100	100	100	100	100	100	100	100
44	118	155	London	99.4	99.93	94.02	100	100	100	100	100	100	100	100	.	100	100	100	100	100	100	100	99.18	.	.	.	.	96.45	91.54	100	100	100	100	100	.	95.65	100	.	100	.	100	100	100	100	100	100	100	100	100
45	118	155	London	99.4	99.93	94.02	99.89	100	100	100	100	100	100	100	.	100	100	100	100	100	100	100	99.18	.	.	.	.	96.45	91.54	100	100	100	100	100	.	95.65	100	.	100	.	100	100	100	100	100	100	100	100	100
46	126	19	Typhimurium	99.4	99.93	.	100	100	100	100	100	100	100	100	.	100	100	100	100	100	100	100	99.18	.	.	.	.	96.45	91.54	100	100	100	100	100	.	95.65	100	100	100	.	100	100	100	100	100	100	100	100	100
47	107	358	Goldcoast	99.4	.	.	100	100	100	100	100	100	100	100	100	100	100	100	100	100	100	100	99.18	.	.	.	.	96.45	91.54	100	100	100	100	100	.	95.65	100	.	.	.	100	100	100	100	100	100	100	100	100
48	110	548	Minnesota	99.4	.	.	100	100	100	100	100	100	100	100	100	100	100	100	100	100	100	100	99.18	.	91.58	96.6	89.83	96.45	91.54	100	100	100	100	100	.	96.21	100	.	.	.	100	100	100	100	100	100	100	100	100
49	123	11	Enteritidis	99.4	99.93	.	100	100	100	100	100	100	100	100	.	100	100	100	100	100	100	100	98.94	.	.	.	.	.	91.54	100	100	100	100	100	.	95.65	100	.	.	.	100	100	100	100	100	100	100	100	100
50	117	155	London	99.4	99.93	94.02	100	100	100	100	100	100	100	100	.	100	100	100	100	100	100	100	99.18	.	.	.	.	96.45	91.54	100	100	100	100	100	.	95.65	100	.	100	.	100	100	100	100	100	100	100	100	100
51	111	64	Anatum	99.4	99.93	.	100	100	100	100	100	100	100	100	.	100	100	100	100	100	100	100	99.18	.	91.58	96.6	91.25	96.45	91.54	100	100	100	100	100	.	95.65	100	.	.	.	100	100	100	100	100	100	100	100	100
52	117	155	London	99.4	99.93	.	100	100	100	100	100	100	100	100	.	100	100	100	100	100	100	100	99.18	.	.	.	.	96.45	91.54	100	100	100	100	100	.	95.65	100	.	100	.	100	100	100	100	100	100	100	100	100
53	110	64	Anatum	99.4	99.93	.	100	97.24	100	100	100	100	100	100	.	100	100	100	100	100	100	100	99.18	.	91.58	96.6	91.25	96.45	91.54	100	100	100	100	100	.	95.65	100	.	.	.	100	100	100	100	100	100	100	100	100
54	118	34	I 1,4,[5],12:i:-	99.4	99.93	.	100	100	100	100	100	100	100	100	.	100	100	100	100	100	100	100	99.18	.	.	.	.	96.45	91.54	100	100	100	100	100	.	95.65	100	100	.	.	100	100	100	100	100	100	100	100	100
55	117	155	London	99.4	99.93	.	100	100	100	100	100	100	100	100	.	100	100	100	100	100	100	100	99.18	.	.	.	.	96.45	91.54	100	100	100	100	100	.	95.65	100	.	100	.	100	100	100	100	100	100	100	100	100
56	116	319	Tennessee	99.4	99.93	.	100	100	100	100	100	100	100	100	.	100	100	100	100	100	100	100	99.18	99.07	.	.	.	96.45	91.54	100	100	100	100	100	.	95.65	100	.	.	.	100	100	100	100	100	100	100	100	100
57	115	155	London	99.4	99.93	94.02	100	100	100	100	100	100	100	100	.	100	100	100	100	100	100	100	99.18	.	.	.	.	96.45	91.54	100	100	100	100	100	.	95.65	100	.	.	.	100	100	100	100	100	100	100	100	100
58	117	155	London	99.4	99.93	.	100	100	100	100	100	100	100	100	.	100	100	100	100	100	100	100	99.18	.	.	.	.	96.45	91.54	100	100	100	100	100	.	95.65	100	.	100	.	100	100	100	100	100	100	100	100	100
59	117	155	London	99.4	99.93	.	100	100	100	100	100	100	100	100	.	100	100	100	100	100	100	100	99.18	.	.	.	.	96.45	91.54	100	100	100	100	100	.	95.65	100	.	100	.	100	100	100	100	100	100	100	100	100
60	111	469	Rissen	99.4	99.93	.	100	100	100	100	100	100	100	100	.	100	100	100	100	100	100	100	99.18	.	.	.	.	96.45	91.54	100	100	100	100	100	.	95.65	100	.	.	.	100	100	100	100	100	100	100	100	100
61	112	469	Rissen	99.4	99.93	.	100	100	100	100	100	100	100	100	.	100	100	100	100	100	100	100	99.18	.	.	.	.	96.45	91.54	100	100	100	100	100	.	95.65	100	.	.	.	100	100	100	100	100	100	100	100	100
62	116	13	Agona	99.4	99.93	.	100	100	100	100	100	100	100	100	.	100	100	100	100	100	100	100	99.18	.	.	.	.	96.45	91.54	100	100	100	100	100	.	95.65	100	.	.	100	100	100	100	100	100	100	100	100	100
64	118	155	London	99.4	99.93	94.02	100	100	100	100	100	100	100	100	.	100	100	100	100	100	100	100	99.18	.	.	.	.	96.45	91.54	100	100	100	100	100	.	95.65	100	.	100	.	100	100	100	100	100	100	100	100	100
65	110	1593	Cerro	99.4	99.93	.	100	100	100	100	100	100	100	100	.	100	100	100	100	100	100	100	99.18	.	.	.	.	96.45	91.54	100	100	99.81	100	100	.	96.21	100	.	.	.	100	100	100	100	100	100	100	100	100
66	117	19	Typhimurium	99.4	99.93	.	100	100	100	100	100	100	100	100	.	100	100	100	100	100	100	100	99.18	.	.	.	.	96.45	91.54	100	100	100	100	100	.	95.65	100	.	.	.	100	100	100	100	100	100	100	100	100
67	119	155	London	99.4	99.93	.	100	100	100	100	100	100	100	100	.	100	100	100	100	100	100	100	99.18	.	.	.	.	96.45	91.54	100	100	100	100	100	.	95.65	100	.	100	.	100	100	100	100	100	100	100	100	100
68	112	469	Rissen	99.4	99.93	.	100	100	100	100	100	100	100	100	.	100	100	100	100	100	100	100	99.18	.	.	.	.	96.45	91.54	100	100	100	100	100	.	95.65	100	.	.	.	100	100	100	100	100	100	100	100	100
69	107	358	Goldcoast	99.4	.	.	100	100	100	100	100	100	100	100	100	100	100	100	100	100	100	100	99.18	.	.	.	.	96.45	91.54	100	100	100	100	100	.	95.65	100	.	.	.	100	100	100	100	100	100	100	100	100
70	108	40	Derby	99.4	99.93	.	100	100	100	100	100	100	100	100	.	100	100	100	100	100	100	100	99.18	.	.	.	.	96.45	91.54	100	100	100	100	100	.	95.65	100	.	.	.	100	100	100	100	100	100	100	100	100
71	110	1593	Cerro	99.4	99.93	.	100	100	100	100	100	100	100	100	.	100	100	100	100	100	100	100	99.18	.	.	.	.	96.45	91.54	100	100	99.81	100	100	.	96.21	100	.	.	.	100	100	100	100	100	100	100	100	100
72	112	469	Rissen	99.4	99.93	.	100	100	100	100	100	100	100	100	.	100	100	100	100	100	100	100	99.18	.	.	.	.	96.45	91.54	100	100	100	100	100	.	95.65	100	.	.	.	100	100	100	100	100	100	100	100	100
73	112	469	Rissen	99.4	99.93	.	100	100	100	100	100	100	100	100	.	100	100	100	100	100	100	100	99.18	.	.	.	.	96.45	91.54	100	100	100	100	100	.	95.65	100	.	.	.	100	100	100	100	100	100	100	100	100
74	118	155	London	99.4	99.93	94.02	100	100	100	100	100	100	100	100	.	100	100	100	100	100	100	100	99.18	.	.	.	.	96.45	91.54	100	100	100	100	100	.	95.65	100	.	100	.	100	100	100	100	100	100	100	100	100
75	107	40	Derby	99.4	99.93	.	100	100	100	100	100	100	100	100	.	100	100	100	100	100	100	100	99.18	.	.	.	.	96.45	91.54	100	100	100	100	100	.	95.65	100	.	.	.	100	100	100	100	100	100	100	100	100
76	119	155	London	99.4	99.93	.	100	100	100	100	100	100	100	100	.	100	100	100	100	100	100	100	99.18	.	.	.	.	96.45	91.54	100	100	100	100	100	.	95.65	100	.	100	.	100	100	100	100	100	100	100	100	100
77	118	34	I 1,4,[5],12:i:-	99.4	99.93	.	100	100	100	100	100	100	100	100	.	100	100	100	100	100	100	100	99.18	.	.	.	.	96.45	91.54	100	100	100	100	100	.	95.65	100	100	.	.	100	100	100	100	100	100	100	100	100
78	119	155	London	99.4	99.93	.	100	100	100	100	100	100	100	100	.	100	100	100	100	100	100	100	99.18	.	.	.	.	96.45	91.54	100	100	100	100	100	.	95.65	100	.	100	.	100	100	100	100	100	100	100	100	100
79	112	14	Senftenberg	99.4	99.93	98.29	100	100	100	100	100	100	100	100	.	100	100	100	100	100	100	100	99.18	.	.	.	.	96.45	91.54	100	100	100	100	100	.	95.65	100	.	.	.	100	100	100	100	100	100	100	100	100
81	118	155	London	99.4	99.93	94.02	100	100	100	100	100	100	100	100	.	100	100	100	100	100	100	100	99.18	.	.	.	.	96.45	91.54	100	100	100	100	100	.	95.65	100	.	100	.	100	100	100	100	100	100	100	100	100
82	117	19	Typhimurium	99.4	99.93	.	100	100	100	100	100	100	100	100	.	100	100	100	100	100	100	100	99.18	.	.	.	.	96.45	91.54	100	100	100	100	100	.	95.65	100	.	.	.	100	100	100	100	100	100	100	100	100
83	112	469	Rissen	99.4	99.93	.	100	100	100	100	100	100	100	100	.	100	100	100	100	100	100	100	99.18	.	.	.	.	96.45	91.54	100	100	100	100	100	.	95.65	100	.	.	.	100	100	100	100	100	100	100	100	100
84	114	413	Mbandaka	99.4	99.93	.	100	100	100	100	100	100	100	100	.	100	100	100	100	100	100	100	99.18	.	91.58	96.6	89.83	96.45	91.54	100	100	100	100	100	.	.	100	.	.	.	100	100	100	100	100	100	100	100	100
85	114	413	Mbandaka	99.4	99.93	.	100	100	100	100	100	100	100	100	.	100	100	100	100	100	100	100	99.18	.	91.58	96.6	89.83	96.45	91.54	100	100	100	100	100	.	.	100	.	.	.	100	100	100	100	100	100	100	100	100
86	112	469	Rissen	99.4	99.93	.	100	100	100	100	100	100	100	100	.	100	100	100	100	100	100	100	99.18	.	.	.	.	96.45	91.54	100	100	100	100	100	.	95.65	100	.	.	.	100	100	100	100	100	100	100	100	100
87	117	155	London	99.4	99.93	94.02	100	100	100	100	100	100	100	100	.	100	100	100	100	100	100	100	99.18	.	.	.	.	96.45	91.54	100	100	100	100	100	.	95.65	100	.	100	.	100	100	100	100	100	100	100	100	100
88	118	155	London	99.4	99.93	94.02	99.89	100	100	100	100	100	100	100	.	100	100	100	100	100	100	100	99.18	.	.	.	.	96.45	91.54	100	100	100	100	100	.	95.65	100	.	100	.	100	100	100	100	100	100	100	100	100
89	111	469	Rissen	99.4	99.93	.	100	100	100	100	100	100	100	100	.	100	100	100	100	100	100	100	99.18	.	.	.	.	96.45	91.54	100	100	100	100	100	.	95.65	100	.	.	.	100	100	100	100	100	100	100	100	100
90	111	469	Rissen	99.4	99.93	.	100	100	100	100	100	100	100	100	.	100	100	100	100	100	100	100	99.18	.	.	.	.	96.45	91.54	100	100	100	100	100	.	95.65	100	.	.	.	100	100	100	100	100	100	100	100	100
91	108	40	Derby	99.4	99.93	.	100	100	100	100	100	100	100	100	.	100	100	100	100	100	100	100	99.18	.	.	.	.	96.45	91.54	100	100	100	100	100	.	95.65	100	.	.	.	100	100	100	100	100	100	100	100	100
92	118	34	I 1,4,[5],12:i:-	99.4	99.93	.	100	100	100	100	100	100	100	100	.	100	100	100	100	100	100	100	99.18	.	.	.	.	96.45	91.54	100	100	100	100	100	.	95.65	100	100	.	.	100	100	100	100	100	100	100	100	100
93	117	19	Typhimurium	99.4	99.93	.	100	100	100	100	100	100	100	100	.	100	100	100	100	100	100	100	99.18	.	.	.	.	96.45	91.54	100	100	100	100	100	.	95.65	100	.	.	.	100	100	100	100	100	100	100	100	100
94	114	18	Manhattan	99.4	99.93	.	100	100	100	100	100	100	100	100	.	100	100	100	100	100	100	100	98.94	.	.	.	.	.	91.54	100	100	100	100	100	.	95.65	100	.	.	.	100	100	100	100	100	100	100	100	100
95	108	40	Derby	99.4	99.93	.	100	100	100	100	100	100	100	100	.	100	100	100	100	100	100	100	99.18	.	.	.	.	96.45	91.54	100	100	100	100	100	.	95.65	100	.	.	.	100	100	100	100	100	100	100	100	100
96	115	2529	Goldcoast	99.4	99.93	.	100	100	100	100	100	100	100	100	100	100	100	100	100	100	100	100	99.18	99.07	.	.	.	96.45	91.54	100	100	100	100	100	.	95.65	100	.	.	.	100	100	100	100	100	100	100	100	100
97	111	469	Rissen	99.4	99.93	.	100	100	100	100	100	100	100	100	.	100	100	100	100	100	100	100	99.18	.	.	.	.	96.45	91.54	100	100	100	100	100	.	95.65	100	.	.	.	100	100	100	100	100	100	100	100	100
98	112	469	Rissen	99.4	99.93	.	100	100	100	100	100	100	100	100	.	100	100	100	100	100	100	100	99.18	.	.	.	.	96.45	91.54	100	100	100	100	100	.	95.65	100	.	.	.	100	100	100	100	100	100	100	100	100
99	114	18	Manhattan	99.4	99.93	.	100	100	100	100	100	100	100	100	.	100	100	100	100	100	100	100	98.94	.	.	.	.	.	91.54	100	100	100	100	100	.	95.65	100	.	.	.	100	100	100	100	100	100	100	100	100
100	117	155	London	99.4	99.93	94.02	100	100	100	100	100	100	100	100	.	100	100	100	100	100	100	100	99.18	.	.	.	.	96.45	91.54	100	100	100	100	100	.	95.65	100	.	100	.	100	100	100	100	100	100	100	100	100
101	117	155	London	99.4	99.93	94.02	100	100	100	100	100	100	100	100	.	100	100	100	100	100	100	100	99.18	.	.	.	.	96.45	91.54	100	100	100	100	100	.	95.65	100	.	100	.	100	100	100	100	100	100	100	100	100
102	112	469	Rissen	99.4	99.93	.	100	100	100	100	100	100	100	100	.	100	100	100	100	100	100	100	99.18	.	.	.	.	96.45	91.54	100	100	100	100	100	.	95.65	100	.	.	.	100	100	100	100	100	100	100	100	100
103	116	32	Infantis	99.4	99.93	.	100	100	100	100	100	100	100	100	.	100	100	100	100	100	100	100	99.18	.	.	.	.	96.45	91.54	100	100	100	100	100	.	95.65	100	.	.	.	100	100	100	100	100	100	100	100	100
104	105	469	Rissen	99.4	99.93	.	100	100	100	100	100	100	100	100	.	100	100	100	100	100	100	100	99.18	.	.	.	.	96.45	91.54	100	100	100	100	100	.	95.65	100	.	.	.	100	100	100	100	100	100	100	100	100
105	108	40	Derby	99.4	99.93	.	100	100	100	100	100	100	100	100	.	100	100	100	100	100	100	100	99.18	.	.	.	.	96.45	91.54	100	100	100	100	100	.	95.65	100	.	.	.	100	100	100	100	100	100	100	100	100
106	112	469	Rissen	99.4	99.93	.	100	100	100	100	100	100	100	100	.	100	100	100	100	100	100	100	99.18	.	.	.	.	96.45	91.54	100	100	100	100	100	.	95.65	100	.	.	.	100	100	100	100	100	100	100	100	100
107	112	469	Rissen	99.4	99.93	.	100	100	100	100	100	100	100	100	.	100	100	100	100	100	100	100	99.18	.	.	.	.	96.45	91.54	100	100	100	100	100	.	95.65	100	.	.	.	100	100	100	100	100	100	100	100	100
108	108	150	Bovismorbificans	99.4	99.93	.	100	100	100	100	100	100	100	100	100	100	100	100	100	100	100	100	99.18	.	.	.	.	96.45	91.54	100	100	99.81	100	100	.	95.65	100	.	.	.	100	100	100	100	100	100	100	100	100
109	114	18	Manhattan	99.4	99.93	.	100	100	100	100	100	100	100	100	.	100	100	100	100	100	100	100	98.94	.	.	.	.	.	91.54	100	100	100	100	100	.	95.65	100	.	.	.	100	100	100	100	100	100	100	100	100
110	117	155	London	99.4	99.93	94.02	100	100	100	100	100	100	100	100	.	100	100	100	100	100	100	100	99.18	.	.	.	.	96.45	91.54	100	100	100	100	100	.	95.65	100	.	100	.	100	100	100	100	100	100	100	100	100
111	118	155	London	99.4	99.93	94.02	100	100	100	100	100	100	100	100	.	100	100	100	100	100	100	100	99.18	.	.	.	.	96.45	91.54	100	100	100	100	100	.	95.65	100	.	100	.	100	100	100	100	100	100	100	100	100
112	117	155	London	99.4	99.93	.	100	100	100	100	100	100	100	100	.	100	100	100	100	100	100	100	99.18	.	.	.	.	96.45	91.54	100	100	100	100	100	.	95.65	100	.	100	.	100	100	100	100	100	100	100	100	100
113	118	155	London	99.4	99.93	94.02	100	100	100	100	100	100	100	100	.	100	100	100	100	100	100	100	99.18	.	.	.	.	96.45	91.54	100	100	100	100	100	.	95.65	100	.	100	.	100	100	100	100	100	100	100	100	100
114	114	18	Manhattan	99.4	99.93	.	100	100	100	100	100	100	100	100	.	100	100	100	100	100	100	100	98.94	.	.	.	.	.	91.54	100	100	100	100	100	.	95.65	100	.	.	.	100	100	100	100	100	100	100	100	100
115	123	34	I 1,4,[5],12:i:-	99.4	99.93	.	100	100	100	100	100	100	100	100	.	100	100	100	100	100	100	100	99.18	.	.	.	.	96.45	91.54	100	100	100	100	100	.	95.65	100	100	.	.	100	100	100	100	100	100	100	100	100
116	117	155	London	99.4	99.93	94.02	100	100	100	100	100	100	100	100	.	100	100	100	100	100	100	100	99.18	.	.	.	.	96.45	91.54	100	100	100	100	100	.	95.65	100	.	100	.	100	100	100	100	100	100	100	100	100
117	117	34	I 1,4,[5],12:i:-	99.4	99.93	.	100	100	100	100	100	100	100	100	.	100	100	100	100	100	100	100	99.18	.	.	.	.	96.45	91.54	100	100	100	100	100	.	95.65	100	100	.	.	100	100	100	100	100	100	100	100	100
118	122	11	Enteritidis	99.4	99.93	.	100	100	100	100	100	100	100	100	.	100	100	100	100	100	100	100	98.94	.	.	.	.	.	91.54	100	100	100	100	100	.	95.65	100	.	.	.	100	100	100	100	100	100	100	100	100
119	117	19	Typhimurium	99.4	99.93	.	100	100	100	100	100	100	100	100	.	100	100	100	100	100	100	100	99.18	.	.	.	.	96.45	91.54	100	100	100	100	100	.	95.65	100	.	.	.	100	100	100	100	100	100	100	100	100
120	115	2529	Goldcoast	99.4	99.93	.	100	100	100	100	100	100	100	100	100	100	100	100	100	100	100	100	99.18	99.07	.	.	.	96.45	91.54	100	100	100	100	100	.	95.65	100	.	.	.	100	100	100	100	100	100	100	100	100
121	112	469	Rissen	99.4	99.93	.	100	100	100	100	100	100	100	100	.	100	100	100	100	100	100	100	99.18	.	.	.	.	96.45	91.54	100	100	100	100	100	.	95.65	100	.	.	.	100	100	100	100	100	100	100	100	100
122	117	155	London	99.4	99.93	.	100	100	100	100	100	100	100	100	.	100	100	100	100	100	100	100	99.18	.	.	.	.	96.45	91.54	100	100	100	100	100	.	95.65	100	99.4	100	.	100	100	100	100	100	100	100	100	100
123	114	198	Kentucky	99.4	99.93	.	100	100	100	100	100	100	100	100	.	100	100	100	100	100	100	100	99.18	99.07	91.58	96.6	89.83	.	91.54	100	100	100	100	100	.	.	100	.	.	.	100	100	100	100	100	100	100	100	100
124	126	19	Typhimurium	99.4	99.93	.	100	100	100	100	100	100	100	100	.	100	100	100	100	100	100	100	99.18	.	.	.	.	96.45	91.54	100	100	100	100	100	.	95.65	100	100	100	.	100	100	100	100	100	100	100	100	100
125	118	34	I 1,4,[5],12:i:-	99.4	99.93	.	100	100	100	100	100	100	100	100	.	100	100	100	100	100	100	100	99.18	.	.	.	.	96.45	91.54	100	100	100	100	100	.	95.65	100	100	.	.	100	100	100	100	100	100	100	100	100
126	123	11	Enteritidis	99.4	99.93	.	100	100	100	100	100	100	100	100	.	100	100	100	100	100	100	100	98.94	.	.	.	.	.	91.54	100	100	100	100	100	.	95.65	100	.	.	.	100	100	100	100	100	100	100	100	100
127	126	19	Typhimurium	99.4	99.93	.	100	100	100	100	100	100	100	100	.	100	100	100	100	100	100	100	99.18	.	.	.	.	96.45	91.54	100	100	100	100	100	.	95.65	100	100	100	.	100	100	100	100	100	100	100	100	100
128	104	85	Paratyphi A	99.4	99.93	.	.	100	100	100	100	100	100	100	100	100	100	100	100	100	100	100	99.18	.	.	.	.	96.45	91.54	100	100	100	100	100	.	.	100	.	.	.	100	100	100	100	100	100	100	100	99.8
129	107	9074	Javiana	99.4	.	.	100	100	100	100	100	100	100	100	99.88	100	100	100	100	100	100	100	99.18	.	83.88	.	.	96.45	91.54	100	100	99.81	100	100	.	95.65	100	.	.	.	100	100	100	100	100	100	100	100	100
130	129	32	Infantis	99.4	99.93	.	100	100	100	100	100	100	100	100	.	100	100	100	100	100	100	100	99.18	.	.	96.6	91.25	96.45	91.54	100	100	100	100	100	100	95.65	100	.	.	.	100	100	100	100	100	100	100	100	100
131	126	19	Typhimurium	99.4	99.93	.	100	100	100	100	100	100	100	100	.	100	100	100	100	100	100	100	99.18	.	.	.	.	96.45	91.54	100	100	100	100	100	.	95.65	100	100	100	.	100	100	100	100	100	100	100	100	100
132	123	11	Enteritidis	99.4	99.93	.	100	100	100	100	100	100	100	100	.	100	100	100	100	100	100	100	98.94	.	.	.	.	.	91.54	100	100	100	100	100	.	95.65	100	.	.	.	100	100	100	100	100	100	100	100	100
133	117	155	London	99.4	99.93	.	100	100	100	100	100	100	100	100	.	100	100	100	100	100	100	100	99.18	.	.	.	.	96.45	91.54	100	100	100	100	100	.	95.65	100	.	100	.	100	100	100	100	100	100	100	100	100
134	126	19	Typhimurium	99.4	99.93	.	100	100	100	100	100	100	100	100	.	100	100	100	100	100	100	100	99.18	.	.	.	.	96.45	91.54	100	100	100	100	100	.	95.65	100	94.51	100	.	100	100	100	100	100	100	100	100	100
135	123	11	Enteritidis	99.4	99.93	.	100	100	100	100	100	100	100	100	.	100	100	100	100	100	100	100	98.94	.	.	.	.	.	91.54	100	100	100	100	100	.	95.65	100	.	.	.	100	100	100	100	100	100	100	100	100
136	115	155	London	99.4	99.93	94.02	100	100	100	100	100	100	100	100	.	100	100	100	100	100	100	100	99.18	.	.	.	.	96.45	91.54	100	100	100	100	100	.	95.65	100	.	.	.	100	100	100	100	100	100	100	100	100
137	126	19	Typhimurium	99.4	99.93	.	100	100	100	100	100	100	100	100	.	100	100	100	100	100	100	100	99.18	.	.	.	.	96.45	91.54	100	100	100	100	100	.	95.65	100	100	100	.	100	100	100	100	100	100	100	100	100
138	114	198	Kentucky	99.4	99.93	.	100	100	100	100	100	100	100	100	.	100	100	100	100	100	100	100	99.18	99.07	91.58	96.6	89.83	.	91.54	100	100	100	100	100	.	.	100	.	.	.	100	100	100	100	100	100	100	100	100
139	116	82	Muenchen	99.4	99.93	.	100	100	100	100	100	100	100	100	.	100	100	100	100	100	100	100	98.94	.	.	.	.	96.45	91.54	100	100	100	100	100	.	95.65	100	.	100	.	100	100	100	100	100	100	100	100	100
140	117	19	Typhimurium	99.4	99.93	.	100	100	100	100	100	100	100	100	.	100	100	100	100	100	100	100	99.18	.	.	.	.	96.45	91.54	100	100	100	100	100	.	95.65	100	.	.	.	100	100	100	100	100	100	100	100	100
141	123	11	Enteritidis	99.4	99.93	.	100	100	100	100	100	100	100	100	.	100	100	100	100	100	100	100	98.94	.	.	.	.	.	91.54	100	100	100	100	100	.	95.65	100	.	.	.	100	100	100	100	100	100	100	100	100
142	123	11	Enteritidis	99.4	99.93	.	100	100	100	100	100	100	100	100	.	100	100	100	100	100	100	100	98.94	.	.	.	.	.	91.54	100	100	100	100	100	.	95.65	100	.	.	.	100	100	100	100	100	100	100	100	100
143	118	34	I 1,4,[5],12:i:-	99.4	99.93	.	100	100	100	100	100	100	100	100	.	100	100	100	100	100	100	100	99.18	.	.	.	.	96.45	91.54	100	100	100	100	100	.	95.65	100	100	.	.	100	100	100	100	100	100	100	100	100
144	117	19	Typhimurium	99.4	99.93	.	100	100	100	100	100	100	100	100	.	100	100	100	100	100	100	100	99.18	.	.	.	.	96.45	91.54	100	100	100	100	100	.	95.65	100	.	.	.	100	100	100	100	100	100	100	100	100
146	117	19	Typhimurium	99.4	99.93	.	100	100	100	100	100	100	100	100	.	100	100	100	100	100	100	100	99.18	.	.	.	.	96.45	91.54	100	100	100	100	100	.	95.65	100	.	.	.	100	100	100	100	100	100	100	100	100
147	114	-	Kentucky	99.4	99.93	.	100	100	100	100	100	100	100	100	.	100	100	100	100	100	100	100	99.18	99.07	91.58	96.6	89.83	.	91.54	100	100	100	100	100	.	.	100	.	.	.	100	100	100	100	100	100	100	100	100
148	107	358	Goldcoast	99.4	.	.	100	100	100	100	100	100	100	100	100	100	100	100	100	100	100	100	99.18	.	.	.	.	96.45	91.54	100	100	100	100	100	.	95.65	100	.	.	.	100	100	100	100	100	100	100	100	100
149	125	19	Typhimurium	99.4	99.93	.	100	100	100	100	100	100	100	100	.	100	100	100	100	100	100	100	99.18	.	.	.	.	96.45	91.54	100	100	100	100	100	.	95.65	100	100	100	.	100	100	100	100	100	100	100	100	100
150	126	19	Typhimurium	99.4	99.93	.	100	100	100	100	100	100	100	100	.	100	100	100	100	100	100	100	99.18	.	.	.	.	96.45	91.54	100	100	100	100	100	.	95.65	100	100	100	.	100	100	100	100	100	100	100	100	100
151	126	19	Typhimurium	99.4	99.93	.	100	100	100	100	100	100	100	100	.	100	100	100	100	100	100	100	99.18	.	.	.	.	96.45	91.54	100	100	100	100	100	.	95.65	100	100	100	.	100	100	100	100	100	100	100	100	100
152	126	19	Typhimurium	99.4	99.93	.	100	100	100	100	100	100	100	100	.	100	100	100	100	100	100	100	99.18	.	.	.	.	96.45	91.54	100	100	100	100	100	.	95.65	100	100	100	.	100	100	100	100	100	100	100	100	100
153	114	198	Kentucky	99.4	99.93	.	100	100	100	100	100	100	100	100	.	100	100	100	100	100	100	100	99.18	99.07	91.58	96.6	89.83	.	91.54	100	100	100	100	100	.	.	100	.	.	.	100	100	100	100	100	100	100	100	100
154	114	198	Kentucky	99.4	99.93	.	100	100	100	100	100	100	100	100	.	100	100	100	100	100	100	100	99.18	99.07	91.58	96.6	89.83	.	91.54	100	100	100	100	100	.	.	100	.	.	.	100	100	100	100	100	100	100	100	100
155	118	155	London	99.4	99.93	94.02	100	100	100	100	100	100	100	100	.	100	100	100	100	100	100	100	99.18	.	.	.	.	96.45	91.54	100	100	100	100	100	.	95.65	100	.	100	.	100	100	100	100	100	100	100	100	100
156	114	198	Kentucky	99.4	99.93	.	100	100	100	100	100	100	100	100	.	100	100	100	100	100	100	100	99.18	99.07	91.58	96.6	89.83	.	91.54	100	100	100	100	100	.	.	100	.	.	.	100	100	100	100	100	100	100	100	100
157	126	1544	Typhimurium	99.4	99.93	.	100	100	100	100	100	100	100	100	.	100	100	100	100	100	100	100	99.18	.	.	.	.	96.45	91.54	100	100	100	100	100	.	95.65	100	100	100	.	100	100	100	100	100	100	100	100	100
158	107	358	Goldcoast	99.4	.	.	100	100	100	100	100	100	100	100	100	100	100	100	100	100	100	100	99.18	.	.	.	.	96.45	91.54	100	100	100	100	100	.	95.65	100	.	.	.	100	100	100	100	100	100	100	100	100
159	110	7010	Corvallis	99.4	99.93	.	100	100	100	100	100	100	100	100	.	100	100	100	100	100	100	100	99.18	.	.	.	.	96.45	91.54	100	100	100	100	100	.	95.65	100	.	.	.	100	100	100	100	100	100	100	100	100
160	117	19	Typhimurium	99.4	99.93	.	100	100	100	100	100	100	100	100	.	100	100	100	100	100	100	100	99.18	.	.	.	.	96.45	91.54	100	100	100	100	100	.	95.65	100	.	.	.	100	100	100	100	100	100	100	100	100
161	117	155	London	99.4	99.93	94.02	100	100	100	100	100	100	100	100	.	100	100	100	100	100	100	100	99.18	.	.	.	.	96.45	91.54	100	100	100	100	100	.	95.65	100	.	100	.	100	100	100	100	100	100	100	100	100
162	118	155	London	99.4	99.93	94.02	100	100	100	100	100	100	100	100	.	100	100	100	100	100	100	100	99.18	.	.	.	.	96.45	91.54	100	100	100	100	100	.	95.65	100	.	100	.	100	100	100	100	100	100	100	100	100
163	123	11	Enteritidis	99.4	99.93	.	100	100	100	100	100	100	100	100	.	100	100	100	100	100	100	100	98.94	.	.	.	.	.	91.54	100	100	100	100	100	.	95.65	100	.	.	.	100	100	100	100	100	100	100	100	100
164	126	19	Typhimurium	99.4	99.93	.	100	100	100	100	100	100	100	100	.	100	100	100	100	100	100	100	99.18	.	.	.	.	96.45	91.54	100	100	100	100	100	.	95.65	100	100	100	.	100	100	100	100	100	100	100	100	100
165	116	32	Infantis	99.4	99.93	.	100	100	100	100	100	100	100	100	.	100	100	100	100	100	100	100	99.18	.	.	.	.	96.45	91.54	100	100	100	100	100	.	95.65	100	.	.	.	100	100	100	100	100	100	100	100	100
166	117	365	Weltevreden	99.4	99.93	.	99.89	100	100	100	100	100	100	100	100	100	100	100	100	100	100	100	99.18	.	.	.	.	96.45	91.54	100	100	100	100	100	.	95.65	100	.	100	100	100	100	100	100	100	100	100	100	100
167	117	19	Typhimurium	99.4	99.93	.	100	100	100	100	100	100	100	100	.	100	100	100	100	100	100	100	99.18	.	.	.	.	96.45	91.54	100	100	100	100	100	.	95.65	100	.	.	.	100	100	100	100	100	100	100	100	100
168	118	34	I 1,4,[5],12:i:-	99.4	99.93	.	100	100	100	100	100	100	100	100	.	100	100	100	100	100	100	100	99.18	.	.	.	.	96.45	91.54	100	100	100	100	100	.	95.65	100	100	.	.	100	100	100	100	100	100	100	100	100
169	107	358	Goldcoast	99.4	.	.	100	100	100	100	100	100	100	100	100	100	100	100	100	100	100	100	99.18	.	.	.	.	96.45	91.54	100	100	100	100	100	.	95.65	100	.	.	.	100	100	100	100	100	100	100	100	100
170	111	23	Oranienburg	99.4	99.93	.	.	100	100	100	100	100	100	100	100	100	100	100	100	100	100	100	99.18	.	91.58	96.6	89.83	96.45	91.54	100	100	99.81	100	100	.	95.65	100	.	.	.	100	100	100	100	100	100	100	100	100
171	118	34	I 1,4,[5],12:i:-	99.4	99.93	.	100	100	100	100	100	100	100	100	.	100	100	100	100	100	100	100	99.18	.	.	.	.	96.45	91.54	100	100	100	100	100	.	95.65	100	100	.	.	100	100	100	100	100	100	100	100	100
172	118	34	I 1,4,[5],12:i:-	99.4	99.93	.	100	100	100	100	100	100	100	100	.	100	100	100	100	100	100	100	99.18	.	.	.	.	96.45	91.54	100	100	100	100	100	.	95.65	100	100	.	.	100	100	100	100	100	100	100	100	100
173	118	34	I 1,4,[5],12:i:-	99.4	99.93	.	100	100	100	100	100	100	100	100	.	100	100	100	100	100	100	100	99.18	.	.	.	.	96.45	91.54	100	100	100	100	100	.	95.65	100	100	.	.	100	100	100	100	100	100	100	100	100
174	115	198	Kentucky	99.4	99.93	100	100	100	100	100	100	100	100	100	.	100	100	100	100	100	100	100	99.18	99.07	91.58	96.6	89.83	.	91.54	100	100	100	100	100	.	.	100	.	.	.	100	100	100	100	100	100	100	100	100
175	108	150	Bovismorbificans	99.4	99.93	.	100	100	100	100	100	100	100	100	100	100	100	100	100	100	100	100	99.18	.	.	.	.	96.45	91.54	100	100	99.81	100	100	.	95.65	100	.	.	.	100	100	100	100	100	100	100	100	100
176	123	11	Enteritidis	99.4	99.93	.	100	100	100	100	100	100	100	100	.	100	100	100	100	100	100	100	98.94	.	.	.	.	.	91.54	100	100	100	100	100	.	95.65	100	.	.	.	100	100	100	100	100	100	100	100	100
[truncated: 124 more columns]
